# Supplementary material for: Enlarged anterior cervical diskectomy and fusion in the treatment of severe localised ossification of the posterior longitudinal ligament
Source: J Orthop Surg Res. 2016 Oct 24;11:129. doi: 10.1186/s13018-016-0449-z (PMC5096318; doi:10.1186/s13018-016-0449-z)
Supplement: Additional file 1: — Raw Data. (XLS 31 kb) [file 13018_2016_449_MOESM1_ESM.xls]

## Sheet: Sheet1
NO.	Operative levels	Sex	Age	Duration of symptoms	Follow-up time	Operative tinme	Blood loss	Preo-JOA	Three month after surgery JOA	Last follow-up JOA	IR	Preo-OR	Posto-OR	Complications	Preo-VAS	Three month after surgery VAS	Last follow-up VAS	Pro-SSA	Immediate after surgery SSA	Three month after surgery SSA	Last follow-up SSA	Preo-FSH	Immediate after surgery FSH	Three month after surgery FSH	Last follow-up FSH	Last follow-up VS. Immediate after surgery FSH	Preo-ROM	Three month after surgery	Last follow-up ROM
1	C4-5	M	65	9	27	120	200	10	14	14	57.1	63	16		6	4	4	3.8	5.4	4.7	4.4	33.4	35.2	33.4	32.5	2.7	16.9	11.3	16.5
2	C6-7	M	62	15	40	95	130	9	12	13	66.7	54	15	Neurological deterioration	7	2	1	-1.6	1.6	0.8	0.4	35.1	37.9	36.8	35.9	2	26.6	20	25.2
3	C6-7	W	53	12	45	110	150	10	15	16	85.7	52	9	CSFL	4	3	2	1.2	4.1	3.2	3	30.4	32.2	30.4	29.6	2.6	27.2	21.6	26.8
4	C5-6	M	57	24	36	105	180	8	13	14	66.7	51	0		8	5	4	2.9	7.3	6.2	5.7	29	30.9	28.4	27.4	3.5	34.7	24.2	29.4
5	C5-6	W	48	19	25	105	130	10	15	15	71.4	53	17		6	4	3	-4.6	1.7	0	-1	31.5	34.3	33.3	32.4	1.9	36.9	24.2	29.4
6	C4-5	M	39	20	42	90	105	8	11	12	44.4	56	5		7	5	2	7.5	8.4	8.1	7.9	30.3	32.5	29.9	29	3.5	19.8	14.4	19.6
7	C4-5	M	56	36	24	170	300	8	13	14	66.7	68	14		9	6	3	0.7	2.9	2.4	1.9	32.6	34.9	33.6	32.5	2.4	42.5	32.4	37.6
8	C5-6	W	58	30	42	100	150	10	15	15	71.4	56	9		4	3	4	5.5	8.9	7.8	7.2	30.6	33.6	31.2	30.2	3.4	44.4	32.4	37.6
9	C5-6	W	66	18	38	75	120	9	14	15	75	51	15		6	1	0	-8.8	-0.3	-1.8	-2.4	31.9	34.7	32.4	32.4	2.3	27.7	20.8	26
10	C5-6	W	48	6	30	120	180	11	16	17	100	60	14	Haematoma	5	2	0	5.9	8.2	7.4	7.2	34	36	34.3	33.3	2.7	37.5	25.8	31
11	C4-5	M	53	8	28	140	250	9	14	14	62.5	64	12		7	4	3	-0.3	3.3	2.5	2.1	37.5	40	38	37.2	2.8	46.6	39.8	45
12	C5-6	W	51	38	41	100	120	8	12	12	44.4	53	0		8	5	1	-4	0.2	-0.5	-1.2	33	35.6	33.9	32.7	2.9	27.6	16.2	21.4
13	C5-6	W	42	18	27	120	200	9	14	15	75	63	16	CSFL	4	2	4	-4.3	0.9	-0.3	-0.8	33	35.5	34.5	33.6	1.9	32.8	21.4	26.6
14	C5-6	M	62	25	52	85	100	8	10	11	33.3	64	13		3	3	1	5	6.5	5.8	5.6	34.5	36.7	35	34.1	2.6	45.8	34.8	40
15	C4-5	M	63	9	34	130	180	10	13	13	42.9	72	10		8	4	1	0.7	2.9	1.4	0.9	32.6	34.3	32.1	31.1	3.2	43.3	32.2	37.4
16	C6-7	M	51	3	30	100	150	12	15	16	80	58	8		6	3	3	-3.3	0.4	-0.6	-1.1	34.3	36.3	34.4	33.8	2.5	35.8	29.8	35
17	C5-6	W	39	36	24	80	105	7	12	12	50	64	14		6	3	2	-5.4	2.9	1.4	0.9	30.4	32.3	30	28.8	3.5	37.8	30	35.2
18	C4-5	M	47	32	28	115	200	8	13	13	55.6	54	4		8	4	3	5.3	6.6	6.3	6.1	30.5	33.5	32.1	31.1	2.4	39	31.5	36.7
19	C5-6	M	52	23	29	95	150	9	13	13	66.7	65	15		5	3	1	-1.5	2.7	1.5	1.2	32	34.4	32.5	31.5	2.9	36.6	24.1	29.3
20	C4-5	M	54	17	31	105	180	10	13	14	57.1	57	10		6	2	2	0.8	4.3	3.4	3.1	32.5	34.8	33.3	32.4	2.4	32.9	24.1	29.3
21	C6-7	W	56	20	36	100	200	11	14	15	66.7	60	12		3	0	0	3.5	6.7	6	5.7	34.7	36.8	35.1	34.2	2.6	35.9	28.9	34.1
22	C5-6	M	58	13	40	85	130	10	14	14	57.1	68	18		7	4	2	1.3	3.6	2.8	2.3	33.8	35.9	34.3	33.5	2.4	37.1	29.4	34.6
23	C6-7	M	63	8	43	140	300	11	14	15	66.7	55	8	CSFL	4	0	0	-4	1.1	-0.1	-0.5	37.3	39.9	37.9	37.1	2.8	41.3	37.5	42.7
24	C5-6	M	67	7	46	110	250	12	16	16	80	52	0		9	5	4	5.8	8	7.4	7.2	33.3	35.6	34	32.8	2.8	29.9	22.5	27.7
Abbreviations: Preo-: preoperative; IR: improvement rate; Posto-: postoperative.
